# Supplementary material for: Increased cranio-caudal spinal cord oscillations are the cardinal pathophysiological change in degenerative cervical myelopathy
Source: Front Neurol. 2023 Nov 8;14:1217526. doi: 10.3389/fneur.2023.1217526 (PMC10663304; doi:10.3389/fneur.2023.1217526)
Supplement: Supplementary Table 1 — Number of non-stenotic and stenotic segments in patients. [file Table_1.XLSX]

## Sheet: table 2 descriptives subgroups
segment	not-stenotic segments		stenotic segments
C2	72		0
C3	46		26
C4	34		38
C5	15		57
C6	43		29
C7	70		2
Supplementary table 1 Number of non-stenotic and stenotic segments in patients
