# Supplementary material for: Increased cranio-caudal spinal cord oscillations are the cardinal pathophysiological change in degenerative cervical myelopathy
Source: Front Neurol. 2023 Nov 8;14:1217526. doi: 10.3389/fneur.2023.1217526 (PMC10663304; doi:10.3389/fneur.2023.1217526)
Supplement: Supplementary Table 2 — Comparison of spinal cord motion amplitude values in different spatial directions in controls and patients. [file Table_2.XLSX]

## Sheet: table 3 motion
cranio-caudal oscillations
segment	controls			patients non-stenotic segments			patients stenotic segments			intergroup comparison p
	N	median [IQR]		N	median [IQR]		N	median [IQR]		controls - patients non-stenotic segments	controls - patients stenotic segments	patients non-stenotic - stenotic segments
C2	17	0.21 [0.19-0.31]		68	0.46 [0.30-0.60]		na	na		<0.01	na	na
C3	17	0.26 [0.20-0.38]		44	0.54 [0.31-0.76]		24	0.69 [0.56-1.52]		<0.01	<0.01	0.089
C4	17	0.35 [0.27-0.38]		30	0.72 [0.43-1.09]		35	0.88 [0.61-1.47]		<0.01	<0.01	0.18
C5	17	0.40 [0.27-0.48]		12	0.79 [0.49-1.32]		53	0.99 [0.69-1.42]		<0.01	<0.01	0.91
C6	16	0.31 [0.27-0.44]		40	0.63 [0.44-0.97]		26	0.83 [0.67-1.16]		<0.01	<0.01	0.106
C7	13	0.28 [0.22-0.37]		64	0.45 [0.34-0.74]		2	0.37 [na]		<0.01	1	1
anterior-posterior oscillations
segment	controls			patients non-stenotic segments			patients stenotic segments			intergroup comparison p
	N	median [IQR]		N	median [IQR]		N	median [IQR]		controls - patients non-stenotic segments	controls - patients stenotic segments	patients non-stenotic - stenotic segments
C2	17	0.16 [0.12-0.25]		68	0.18 [0.12-0.25]		na	na		0.583	na	na
C3	17	0.23 [0.15-0.32]		44	0.23 [0.15-0.29]		24	0.12 [0.10-0.22]		1	0.19	0.095
C4	17	0.22 [0.18-0.34]		30	0.22 [0.11-0.34]		35	0.20 [0.12-0.43]		0.705	0.742	1
C5	17	0.18 [0.16-0.29]		12	0.35 [0.12-0.55]		53	0.22 [0.13-0.38]		0.388	1	0.767
C6	16	0.18 [0.13-0.21]		40	0.26 [0.15-0.45]		26	0.24 [0.14-0.41]		0.074	0.279	1
C7	13	0.20 [0.14-0.23]		64	0.26 [0.19-0.38]		2	0.16 [na]		0.08	1	0.403
right-left oscillations
segment	controls			patients non-stenotic segments			patients stenotic segments			intergroup comparison p
	N	median [IQR]		N	median [IQR]		N	median [IQR]		controls - patients non-stenotic segments	controls - patients stenotic segments	patients non-stenotic - stenotic segments
C2	17	0.09 [0.07-0.10]		68	0.11 [0.08-0.17]		na	na		0.03	na	na
C3	17	0.09 [0.08-0.11]		44	0.11 [0.09-0.16]		24	0.11 [0.09-0.19]		0.115	0.142	1
C4	17	0.10 [0.08-0-12]		30	0.14 [0.11-0.20]		35	0.12 [0.11-0.20]		<0.01	0.02	1
C5	17	0.10 [0.08-0.13]		12	0.20 [0.13-0.32]		53	0.11 [0.09-0.18]		<0.01	0.283	0.081
C6	16	0.11 [0.09-0.13]		40	0.14 [0.10-0.24]		26	0.14 [0.09-0.25]		0.278	0.539	1
C7	13	0.15 [0.12-0.20]		64	0.14 [0.10-0.19]		2	0.10 [na]		1	0.655	0.835
intragroup comparison of different motion directions p
	controls			patients non-stenotic segments			patients stenotic segments
segment	cranio-caudal versus anterior-posterior	cranio-caudal versus right-left	anterior-posterior versus right-left	cranio-caudal versus anterior-posterior	cranio-caudal versus right-left	anterior-posterior versus right-left	cranio-caudal versus anterior-posterior	cranio-caudal versus right-left	anterior-posterior versus right-left
C2	0.01	<0.01	0.049	<0.01	<0.01	<0.001	na	na	na
C3	0.69	<0.01	<0.01	<0.01	<0.01	<0.01	<0.01	<0.01	1
C4	0.368	<0.01	<0.01	<0.01	<0.01	0.364	<0.01	<0.01	1
C5	0.077	<0.01	<0.01	<0.01	<0.01	1	<0.01	<0.01	0.02
C6	<0.01	<0.01	0.335	<0.01	<0.01	0.016	<0.01	<0.01	0.381
C7	0.15	0.018	1	<0.01	<0.01	<0.001	0.401	0.401	1
N=number of measurements; IQR=inter-quartile range; na=not available
Supplementary table 2 Comparison of spinal cord motion amplitude values in different spatial directions in controls and patients
